# Supplementary material for: 3D-printed device for efficient packing of semisolid samples in 3.2 mm rotors used in cryoprobe systems
Source: Magn Reson Chem. Author manuscript; Available in PMC 2025 Oct 1. (PMC7617942; doi:10.1002/mrc.70010)
Supplement: zip file with files for 3D printing and disclaimer note [file EMS206664-supplement-zip_file_with_files_for_3D_printing_and_disclaimer_note.zip]

Archive with 14 entries (13 files):
- STL/
- __MACOSX/._STL
- STL/Packing_tool_3_28.stl
- __MACOSX/STL/._Packing_tool_3_28.stl
- STL/Packing_tool_3_29.stl
- __MACOSX/STL/._Packing_tool_3_29.stl
- STL/Unloading_tool.stl
- __MACOSX/STL/._Unloading_tool.stl
- STL/Packing_tool_3_3.stl
- __MACOSX/STL/._Packing_tool_3_3.stl
- STL/Readme.txt
- __MACOSX/STL/._Readme.txt
- STL/Packing_tool_3_27.stl
- __MACOSX/STL/._Packing_tool_3_27.stl
