# Supplementary material for: 3D-printed device for efficient packing of semisolid samples in 3.2 mm rotors used in cryoprobe systems
Source: Magn Reson Chem. Author manuscript; Available in PMC 2025 Oct 1. (PMC7617942; doi:10.1002/mrc.70010)
Supplement: zip file with files for 3D printing and disclaimer note [file EMS206664-supplement-zip_file_with_files_for_3D_printing_and_disclaimer_note.zip › STL/Readme.txt]

DISCLAIMER – IMPORTANT NOTICE

These 3D files and related documentation are provided for research and educational purposes only. The designs were developed and tested under controlled laboratory conditions and may not be suitable for other setups without further validation.

Users are solely responsible for ensuring the safe and appropriate use of any parts fabricated using these files. Improper use or printing with unsuitable materials may lead to malfunction or injury, especially in high-speed rotating equipment such as solid-state NMR rotors.

The authors make no warranties, express or implied, regarding the safety, performance, or fitness for a particular purpose of these designs. By using these files, you acknowledge that you do so at your own risk.

If in doubt, please consult with a qualified engineer or technician before proceeding with fabrication or use.
